# Supplementary material for: Aging Adults’ Motivation to Use Embodied Conversational Agents in Instrumental Activities of Daily Living: Results of Latent Profile Analysis
Source: Int J Environ Res Public Health. 2022 Feb 18;19(4):2373. doi: 10.3390/ijerph19042373 (PMC8872482; doi:10.3390/ijerph19042373)
Supplement: Supplementary file 1 [file ijerph-19-02373-s001.zip]

Archive with 1 entries (1 files):
- ijerph-1567433-supplementary.pdf
